# Supplementary material for: Mechanism of High-Level Daptomycin Resistance in Corynebacterium striatum
Source: mSphere. 2018 Aug 8;3(4):e00371-18. doi: 10.1128/mSphereDirect.00371-18 (PMC6083094; doi:10.1128/mSphereDirect.00371-18)
Supplement: DATA SET S1 [file sph004182609sd1.xlsx]

## Sheet: PG_18_1_16_0
Metabolite:	PG (16:0/18:1)		C3_R1	C3_R2	C3_R3	C3_R4	C3_R5	CD3_R1	CD3_R2	CD3_R3	CD3_R4	CD3_R5	D1_R1	D1_R2	D1_R3	D1_R4	D1_R5	D6_R1	D6_R2	D6_R3	D6_R4	D6_R5	P1_R1	P1_R2	P1_R3	P1_R4	P1_R5	P6_R1	P6_R2	P6_R3	P6_R4	P6_R5	C1_R1	C1_R2	C1_R3	C1_R4	C1_R5	C2_R1	C2_R2	C2_R3	C2_R4	C2_R5
adduct:	[M-H]-		684149	621316	718234	778922	559995	865.905	1120.61	951.691	1189.57	1419.11	53.1696	1	114.73	117.965	0	540.044	369.094	243.054	227.323	599.47	100332	115621	137576	87064.9	130486	197880	182748	224464	149086	179437	3.03303e+06	2.97892e+06	2.76662e+06	3.51279e+06	2.89321e+06	9831.68	6417.88	8869.39	7227.69	8779.28
m/z (theo.):	747.518
m/z (obs.):	747.509		absolute	C3	CD3	P1	D1	P6	D6	C1	C2			C3	CD3	P1	D1	P6	D6	C1	C2			C3	CD3	P1	D1	P6	D6	C1	C2
ppm:	12.1736		mean	672523	1109.38	114216	57.3729	186723	395.797	3.03691e+06	8225.19		Minimum	559995	865.905	87064.9	0	149086	227.323	2.76662e+06	6417.88		Height1	621316	951.691	100332	1	179437	243.054	2.89321e+06	7227.69
rt:	12.6		std	84897.4	216.006	20870.7	57.9838	27542.3	169.35	44709.1	59193.3		Q1	621316	951.691	100332	1	179437	243.054	2.89321e+06	7227.69		Height2	62833.1	168.916	15289.1	52.1696	3311.12	126.04	85716.4	1551.59
MID:													Median	684149	1120.61	115621	53.1696	182748	369.094	2.97892e+06	8779.28		Height3	34085.1	68.9618	14865.3	61.5606	15132.2	170.95	54104	90.1082
formula:	C40H77O10P		relative	C3	CD3	P1	D1	P6	D6	C1	C2		Q3	718234	1189.57	130486	114.73	197880	540.044	3.03303e+06	8869.39		Bottom Whisker	61321.6	85.7855	13266.9	1	30351.1	15.7311	126590	809.813
			mean	100	0.164957	100	0.0502319	100	0.21197	100	0.27084		Maximum	778922	1419.11	137576	117.965	224464	599.47	3.51279e+06	9831.68		Top Whisker	60687.9	229.54	7089.99	3.23466	26583.8	59.4256	479759	962.289
Main Class	Glycerophosphoglycerols		std	12.6237	0.0321187	18.273	0.0507667	14.7503	0.0906956	1.47219	1.94913
Sub Class	Diacylglycerophosphoglycerols												Mean	672523	1109.38	114216	57.3729	186723	395.797	3.03691e+06	8225.19
													Range	218928	553.203	50511.3	117.965	75378.1	372.147	746170	3413.8
			relative	C3	CD3	P1	D1	P6	D6	C1	C2
			Absolute Mean	672523	1109.38	114216	57.3729	186723	395.797	3.03691e+06	8225.19
			Relative Mean	100	0.164957	100	0.0502319	100	0.21197	100	0.27084
			R1	101.729	0.128755	87.8439	0.0465518	105.975	0.289222	99.8721	0.323739
			R2	92.3858	0.166627	101.23	0	97.8712	0.19767	98.0905	0.211329
			R3	106.797	0.14151	120.453	0.10045	120.212	0.130168	91.0997	0.292053
			R4	115.821	0.176881	76.2283	0.103282	79.8433	0.121743	115.67	0.237995
			R5	83.2677	0.211013	114.245	0	96.0979	0.321048	95.268	0.289086
			C3	672523	684149	621316	718234	778922	559995
			CD3	1109.38	865.905	1120.61	951.691	1189.57	1419.11
			Fold Change	606.218		1990.77		471.764		369.221

## Sheet: GluA_18_1_16_0
Metabolite:	18:1/16:0-GluA		C3_R1	C3_R2	C3_R3	C3_R4	C3_R5	CD3_R1	CD3_R2	CD3_R3	CD3_R4	CD3_R5	D1_R1	D1_R2	D1_R3	D1_R4	D1_R5	D6_R1	D6_R2	D6_R3	D6_R4	D6_R5	P1_R1	P1_R2	P1_R3	P1_R4	P1_R5	P6_R1	P6_R2	P6_R3	P6_R4	P6_R5	C1_R1	C1_R2	C1_R3	C1_R4	C1_R5	C2_R1	C2_R2	C2_R3	C2_R4	C2_R5
adduct:	[M-H]-		30134.9	28112.5	28754.9	32323.1	29301.5	365382	467412	193475	252906	286379	109099	151346	189759	172999	107214	135685	116858	116484	102292	166017	22741.1	31461.2	30723.2	24404.8	24594.6	7418.29	7064.51	7390.07	7356.02	6966.73	45843.9	47618.6	39425.3	53455.5	42712.5	1.1522e+06	994740	1.04537e+06	935841	1.14723e+06
m/z (theo.):	769.547
m/z (obs.):	769.538		absolute	C3	CD3	P1	D1	P6	D6	C1	C2			C3	CD3	P1	D1	P6	D6					C3	CD3	P1	D1	P6	D6
ppm:	11.8251		mean	29725.4	313111	26785	146083	7239.12	127467	45811.2	1.05508e+06		Minimum	28112.5	193475	22741.1	107214	6966.73	102292				Height1	28754.9	252906	24404.8	109099	7064.51	116484
rt:	12.6		std	1630.84	106293	4006.02	37210	208.108	24600	51887.9	60327.2		Q1	28754.9	252906	24404.8	109099	7064.51	116484				Height2	546.638	33472.8	189.766	42246.4	291.506	373.524
MID:													Median	29301.5	286379	24594.6	151346	7356.02	116858				Height3	833.364	79002.7	6128.65	21653.6	34.0577	18827.1
formula:	C40H77O10P		relative	C3	CD3	P1	D1	P6	D6	C1	C2		Q3	30134.9	365382	30723.2	172999	7390.07	135685				Bottom Whisker	642.452	59431.3	1663.76	1885.47	97.7761	14192.8
			mean	9.49357	100	18.3354	100	5.6792	100	4.34198	100		Maximum	32323.1	467412	31461.2	189759	7418.29	166017				Top Whisker	2188.15	102030	737.929	16759.2	28.2153	30332.5
Main Class	Glycerophosphoglycerols		std	0.520852	33.9475	2.74228	25.4717	0.163264	19.2991	4.91793	5.71781
Sub Class	Diacylglycerophosphoglycerols												Mean	29725.4	313111	26785	146083	7239.12	127467
													Range	4210.6	273937	8720.1	82544.6	451.555	63725.9
				C3	CD3	P1	D1	P6	D6	C1	C2
			R1	9.62436	116.694	15.5672	74.683	5.81976	106.447	4.34508	109.206
			R2	8.97844	149.28	21.5364	103.602	5.54222	91.6768	4.51328	94.2813
			R3	9.18362	61.7912	21.0313	129.897	5.79763	91.3837	3.73673	99.0797
			R4	10.3232	80.7722	16.7061	118.425	5.77091	80.2493	5.0665	88.6989
			R5	9.35821	91.4625	16.836	73.3923	5.46551	130.243	4.04828	108.734
			Fold Change	10.5334		5.45393		17.6081		23.031

## Sheet: PI_18_1_16_0
Metabolite:	PI(18:1/16:0)		C3_R1	C3_R2	C3_R3	C3_R4	C3_R5	CD3_R1	CD3_R2	CD3_R3	CD3_R4	CD3_R5	D1_R1	D1_R2	D1_R3	D1_R4	D1_R5	D6_R1	D6_R2	D6_R3	D6_R4	D6_R5	P1_R1	P1_R2	P1_R3	P1_R4	P1_R5	P6_R1	P6_R2	P6_R3	P6_R4	P6_R5	C1_R1	C1_R2	C1_R3	C1_R4	C1_R5	C2_R1	C2_R2	C2_R3	C2_R4	C2_R5
adduct:	[M-H]-		78529.9	72091.5	84605.6	98190.4	72154.8	112922	176513	102906	131445	145723	102477	117300	155922	150290	102208	178401	140672	146533	113826	219391	21052.8	25340.1	27859.4	17872.1	27463.2	37043.1	36554.7	52188.8	31039.8	37839.1	156877	159703	162344	250703	204140	453688	377283	389159	326522	377789
m/z (theo.):	835.534
m/z (obs.):	835.525		absolute	C3	CD3	P1	D1	P6	D6	C1	C2			C3	CD3	P1	D1	P6	D6			C3	CD3	P1	D1	P6	D6
ppm:	11.0109		mean	81114.4	133902	23917.5	125639	38933.1	159765	186754	384888		Minimum	72091.5	102906	17872.1	102208	31039.8	113826		Height1	72154.8	112922	21052.8	102477	36554.7	140672
rt:	12.4		std	10864.4	28993.1	4326.89	25883.2	7881.06	40474.2	71579.7	84084.5		Q1	72154.8	112922	21052.8	102477	36554.7	140672		Height2	6375.03	18522.3	4287.3	14822.8	488.483	5861.3
MID:													Median	78529.9	131445	25340.1	117300	37043.1	146533		Height3	6075.77	14278.3	2123.07	32989.7	796.003	31867.8
formula:	C43H81O13P		relative	C3	CD3	P1	D1	P6	D6	C1	C2		Q3	84605.6	145723	27463.2	150290	37839.1	178401		Bottom Whisker	63.3059	10016.4	3180.72	269.666	5514.85	26846.3
			mean	50.7712	83.8119	14.9705	78.6402	24.369	100	48.5215	206.094		Maximum	98190.4	176513	27859.4	155922	52188.8	219391		Top Whisker	13584.7	30790.4	396.268	5632.15	14349.7	40990.2
Main Class	Glycerophosphoinositols		std	6.80027	18.1474	2.70829	16.2008	4.93292	25.3336	18.5975	45.0243
Sub Class	Diacylglycerophosphoinositols												Mean	81114.4	133902	23917.5	125639	38933.1	159765
													Range	26098.8	73607.4	9987.36	53714.4	21149	105566
				C3	CD3	P1	D1	P6	D6	C1	C2
			R1	49.1535	84.3322	13.1774	81.5646	23.1861	111.665	40.7591	117.875
			R2	45.1236	131.823	15.8609	93.3626	22.8803	88.0495	41.4934	98.024
			R3	52.9564	76.8518	17.4378	124.103	32.6661	91.7182	42.1796	101.11
			R4	61.4594	98.1649	11.1865	119.62	19.4285	71.2458	65.1366	84.8356
			R5	45.1632	108.828	17.1898	81.35	23.6843	137.322	53.0387	98.1555
			Fold Change	1.65078		5.25302		4.10357		2.06094

## Sheet: 18_1_16_0_x2_CL
Metabolite:	CL(16:0/18:1)2		C3_R1	C3_R2	C3_R3	C3_R4	C3_R5	CD3_R1	CD3_R2	CD3_R3	CD3_R4	CD3_R5	D1_R1	D1_R2	D1_R3	D1_R4	D1_R5	D6_R1	D6_R2	D6_R3	D6_R4	D6_R5	P1_R1	P1_R2	P1_R3	P1_R4	P1_R5	P6_R1	P6_R2	P6_R3	P6_R4	P6_R5
adduct:	[M-H]-		22211.1	20185.5	23091.7	24233.4	19978.6	0	0	0	0	0	0	0	0	0	0	0	0	0	0	0	41255.4	43696	50743.3	34883	53304.4	58510.6	54756.9	68526.8	45268.6	53378.1
m/z (theo.):	1404
m/z (obs.):	1403.98		absolute	C3	CD3	P1	D1	P6	D6			C3	CD3	P1	D1	P6	D6			C3	CD3	P1	D1	P6	D6
ppm:	10.3277		mean	21940.1	0	44776.4	0	56088.2	0		Minimum	19978.6	0	34883	0	45268.6	0		Height1	20185.5	0	41255.4	0	53378.1	0
rt:	15.4		std	1842.89	0	7412.41	0	8467.09	0		Q1	20185.5	0	41255.4	0	53378.1	0		Height2	2025.6	0	2440.65	0	1378.77	0
MID:											Median	22211.1	0	43696	0	54756.9	0		Height3	880.594	0	7047.28	0	3753.64	0
formula:	C77H146O17P2		relative	C3	CD3	P1	D1	P6	D6		Q3	23091.7	0	50743.3	0	58510.6	0		Bottom Whisker	206.88	0	6372.39	0	8109.52	0
			mean	100	0	100	0	100	0		Maximum	24233.4	0	53304.4	0	68526.8	0		Top Whisker	1141.72	0	2561.08	0	10016.2	0
Main Class	Glycerophosphoglycero-phosphoglycerols		std	8.39964	#DIV/0!	16.5543	#DIV/0!	15.096	#DIV/0!
Sub Class	Diacylglycerophosphoglycero-phosphodiradylglycerols										Mean	21940.1	0	44776.4	0	56088.2	0
											Range	4254.79	0	18421.4	0	23258.2	0
				C3	CD3	P1	D1	P6	D6
			R1	101.235	#DIV/0!	92.1364	#DIV/0!	104.319	#DIV/0!
			R2	92.0029	#DIV/0!	97.5871	#DIV/0!	97.6264	#DIV/0!
			R3	105.249	#DIV/0!	113.326	#DIV/0!	122.177	#DIV/0!
			R4	110.453	#DIV/0!	77.9048	#DIV/0!	80.7097	#DIV/0!
			R5	91.06	#DIV/0!	119.046	#DIV/0!	95.1682	#DIV/0!

## Sheet: CDP-DG_18_1_16_0
Metabolite:	CDP-DG(18:1/16:0)		C3_R1	C3_R2	C3_R3	C3_R4	C3_R5	CD3_R1	CD3_R2	CD3_R3	CD3_R4	CD3_R5	D1_R1	D1_R2	D1_R3	D1_R4	D1_R5	D6_R1	D6_R2	D6_R3	D6_R4	D6_R5	P1_R1	P1_R2	P1_R3	P1_R4	P1_R5	P6_R1	P6_R2	P6_R3	P6_R4	P6_R5	C1_R1	C1_R2	C1_R3	C1_R4	C1_R5	C2_R1	C2_R2	C2_R3	C2_R4	C2_R5
adduct:	[M-H]-		229.788	59.9675	60.1652	0	0	110420	206183	149379	171880	144522	82421.6	104133	153615	149068	94896	125826	125422	130179	123542	190134	0	0	0	0	298.762	0	0	0	53.9732	62.9269	140.997	307.227	185.97	1517.76	571.665	360343	276637	274639	266868	300744
m/z (theo.):	978.523
m/z (obs.):	978.513		absolute	C3	CD3	P1	D1	P6	D6	C1	C2			C3	CD3	P1	D1	P6	D6			C3	CD3	P1	D1	P6	D6
ppm:	10.4239		mean	69.9841	156477	59.7524	116827	23.38	139020	544.725	295846		Minimum	0	110420	0	82421.6	0	123542		Height1	0	144522	0	94896	0	125422
rt:	11.3		std	94.2463	35434.7	133.61	32475.6	32.1705	28676.8	69418.3	85086.3		Q1	0	144522	0	94896	0	125422		Height2	59.9675	4856.14	0	9237.27	0	404.048
MID:													Median	59.9675	149379	0	104133	0	125826		Height3	0.19768	22501.7	0	44935	53.9732	4353.05
formula:	C46H83N3O15P2		relative	C3	CD3	P1	D1	P6	D6	C1	C2		Q3	60.1652	171880	0	149068	53.9732	130179		Bottom Whisker	0	34102.4	0	12474.4	0	1879.71
			mean	0.0447249	100	0.0511462	100	0.0168177	100	0.184124	100		Maximum	229.788	206183	298.762	153615	62.9269	190134		Top Whisker	169.622	34302.5	298.762	4546.37	8.95375	59955.7
Main Class			std	0.0602302	22.6453	0.114366	27.7981	0.0231409	20.6277	23.4643	28.7603
Sub Class													Mean	69.9841	156477	59.7524	116827	23.38	139020
													Range	229.788	95762.8	298.762	71193.1	62.9269	66592.5
				C3	CD3	P1	D1	P6	D6	C1	C2
			R1	0.146851	70.5664	0	70.5503	0	90.5087	0.047659	121.801
			R2	0.0383236	131.766	0	89.1348	0	90.2181	0.103847	93.5071
			R3	0.0384499	95.4637	0	131.489	0	93.64	0.0628605	92.8315
			R4	0	109.844	0	127.598	0.0388239	88.866	0.513024	90.205
			R5	0	92.3603	0.255731	81.228	0.0452645	136.767	0.193231	101.656
			Fold Change	2235.89		1955.18		5946.12		543.112

## Sheet: Transcriptomics
Increased Expression (Changes above 25%)
	Function	gene	Susceptible	HDR	% Change	FC (HDR/Sus.)	log2FC
	Transposase	-	3084.28	5012.72	62.5248	1.62525	0.70066
	Transposase	-	4158.39	6487.6	56.0123	1.56012	0.64166
	Uncharacterized protein (cave fish phohpolipid trans ATPase)	-	2231.18	3408.69	52.7752	1.52775	0.61141
	Uncharacterized protein	-	7815.95	11921.7	52.5304	1.5253	0.609097
	Response regulator	degU_1	1042.77	1426.33	36.7828	1.36783	0.451887
	Uncharacterized protein	-	613.049	829.248	35.2662	1.35266	0.435801
	Metal-dependent transcriptional regulator	-	1448.97	1898.45	31.0207	1.31021	0.389794
	LGFP repeat protein (cell wall integrity)	-	501.959	653.523	30.1945	1.30194	0.380668
	Putative transposase	-	2816.51	3657.65	29.8646	1.29865	0.377008
	Putative transposase	-	5593.22	7208.21	28.8741	1.28874	0.365962
	Putative transposase	-	1818.88	2325.79	27.8693	1.27869	0.35467
Decreased Expression (Changes above 25%)
	Function	gene	Susceptible	HDR	% Change	FC	log2FC
	Uncharacterized protein	-	176.679	30.2509	-82.878	0.17122	-2.54608
	Uncharacterized protein	-	236.7	83.9884	-64.5169	0.354831	-1.4948
	Uncharacterized protein	-	150.279	62.5497	-58.3776	0.416224	-1.26457
	Uncharacterized protein	-	648.343	278.957	-56.9739	0.430261	-1.21671
	Uncharacterized protein	-	188.238	102.733	-45.4239	0.545761	-0.873658
	Uncharacterized protein	-	78.5516	44.1509	-43.7938	0.562062	-0.831198
	Uncharacterized protein	-	129.886	74.5006	-42.6415	0.573585	-0.801922
	Uncharacterized protein	-	7880.95	5708.68	-27.5636	0.724364	-0.465212
	Transposase	-	3318.96	2447.44	-26.2588	0.737412	-0.439458
	Uncharacterized protein	-	3043.7	2251.69	-26.0213	0.739787	-0.434818
	Uncharacterized protein	-	3731.82	2780.39	-25.4951	0.745049	-0.424592
Lipid sythesis pathways
		gene	Susceptible	HDR	% Change	FC	log2FC	significant
		cls (2.7.8)	11684.5	10547	-0.0973512	0.902649	-0.147763	no
		ino1 (5.5.1.4)	No Coryne Annotation
		pgsA1	5975.61	6426.34	0.0754283	1.07543	0.104911	no
		3.1.3.64	No Coryne Annotation
		glpD (1.1.1.94)	21343.1	18447.5	-0.135669	0.864331	-0.210344	no
		gpsA (1.1.1.94)	11246.2	11915.4	0.0595045	1.0595	0.0833898	no
		2.3.1.15	8772.28	8650.69	-0.0138607	0.986139	-0.0201367	no
		2.3.1.51	1945.2	1863.52	-0.0419905	0.958009	-0.0618882	no
		cdsA (2.7.7.41)	110.196	82.9859	-0.246925	0.753075	-0.409134	no
		pgsA2 (2.7.8.5)	275.683	270.491	-0.0188332	0.981167	-0.0274297	no
		3.1.3.27	No Coryne Annotation
Housekeeping gene control
test_id	gene_id	gene	locus	sample_1	sample_2	status	Susceptible	HDR	log2(fold_change)	test_stat	p_value	q_value	significant
XLOC_000462	XLOC_000462	rpoA	NODE_20_:40300-41311	S	R	OK	447.6	456.86	0.0295417	0.272622	0.6313	0.91132	no
XLOC_000407	XLOC_000407	gyrA	NODE_19_:19295-21866	S	R	OK	431.227	431.254	8.83613e-05	0.000833558	0.9984	0.9984	no
							Susceptible	HDR	% Change	FC	log2FC
				RNA Polymerase		rpoA	447.6	456.86	0.0206881	1.02069	0.0295421	not significant
				DNA Gyrase Subunit A		gyrA	431.227	431.254	6.2612e-05	1.00006	9.03272e-05	not significant

## Sheet: All SNPs
	All SNPs Observed in daptomycin-resistant isolates genomes
	Gene	Annotation_1	TotalSNPs	RE1a	RE2	RE6	RE4	RE3	RP1b	RE1c	RE5	Annotation_1	Annotation_2	Annotation_3	Annotation_4	Annotation_5
1	PROKKA_00354	eC_number=2.7.8.5	8	1	1	1	1	1	1	1	1	eC_number=2.7.8.5	gene=pgsA2	inference=ab initio prediction:Prodigal:2.6,similar to AA sequence:UniProtKB:O33288	locus_tag=PROKKA_00354	product=Putative CDP-diacylglycerol--glycerol-3-phosphate 3-phosphatidyl-transferase 2
2	PROKKA_00963	gene=prfC	3	0	1	0	0	1	0	0	1	gene=prfC	inference=ab initio prediction:Prodigal:2.6,similar to AA sequence:UniProtKB:Q99V72	locus_tag=PROKKA_00963	product=Peptide chain release factor 3
3	PROKKA_01313	eC_number=2.3.1.12	3	1	0	0	0	0	1	1	0	eC_number=2.3.1.12	gene=aceF	inference=ab initio prediction:Prodigal:2.6,similar to AA sequence:UniProtKB:Q8NNJ2	locus_tag=PROKKA_01313	product=Dihydrolipoyllysine-residue acetyltransferase component of pyruvate dehydrogenase complex
4	PROKKA_02370	gene=pbpA	3	0	0	0	0	0	1	1	1	gene=pbpA	inference=ab initio prediction:Prodigal:2.6,similar to AA sequence:UniProtKB:P71586	locus_tag=PROKKA_02370	product=Penicillin-binding protein A
5	PROKKA_00173	eC_number=1.1.1.22	2	0	0	1	0	0	0	0	1	eC_number=1.1.1.22	gene=tuaD	inference=ab initio prediction:Prodigal:2.6,similar to AA sequence:UniProtKB:O32271	locus_tag=PROKKA_00173	product=UDP-glucose 6-dehydrogenase TuaD
6	PROKKA_00183	eC_number=3.6.3.-	1	0	0	0	0	0	0	0	1	eC_number=3.6.3.-	gene=msbA	inference=ab initio prediction:Prodigal:2.6,similar to AA sequence:UniProtKB:Q9KQW9	locus_tag=PROKKA_00183	product=Lipid A export ATP-binding/permease protein MsbA
7	PROKKA_01539	eC_number=2.-.-.-	2	0	0	0	0	0	1	1	0	eC_number=2.-.-.-	gene=lppS	inference=ab initio prediction:Prodigal:2.6,similar to AA sequence:UniProtKB:Q8NMT9	locus_tag=PROKKA_01539	product=Putative L%2CD-transpeptidase LppS precursor
8	PROKKA_00221	eC_number=3.1.21.3	1	0	1	0	0	0	0	0	0	eC_number=3.1.21.3	gene=hsdR_1	inference=ab initio prediction:Prodigal:2.6,similar to AA sequence:UniProtKB:P10486	locus_tag=PROKKA_00221	product=Type I restriction enzyme EcoR124II R protein
9	PROKKA_00441	eC_number=1.1.1.53	2	0	0	0	0	1	0	0	1	eC_number=1.1.1.53	gene=fabG3	inference=ab initio prediction:Prodigal:2.6,similar to AA sequence:UniProtKB:P69167	locus_tag=PROKKA_00441	product=3-alpha-(or 20-beta)-hydroxysteroid dehydrogenase
10	PROKKA_01104	eC_number=3.5.-.-	1	0	0	0	0	1	0	0	0	eC_number=3.5.-.-	inference=ab initio prediction:Prodigal:2.6,similar to AA sequence:UniProtKB:A0QZE3	locus_tag=PROKKA_01104	product=Putative hydrolase/MSMEI_3903
11	PROKKA_00632	inference=ab initio prediction:Prodigal:2.6,protein motif:Pfam:PF00089.20	2	0	0	1	0	0	0	0	1	inference=ab initio prediction:Prodigal:2.6,protein motif:Pfam:PF00089.20	locus_tag=PROKKA_00632	product=Trypsin
12	PROKKA_00854	eC_number=2.7.7.63	1	0	0	0	1	0	0	0	0	eC_number=2.7.7.63	gene=lplA	inference=ab initio prediction:Prodigal:2.6,similar to AA sequence:UniProtKB:P75394	locus_tag=PROKKA_00854	product=putative lipoate-protein ligase A
13	PROKKA_01341	eC_number=1.7.2.1	1	0	0	0	1	0	0	0	0	eC_number=1.7.2.1	gene=aniA	inference=ab initio prediction:Prodigal:2.6,similar to AA sequence:UniProtKB:Q02219	locus_tag=PROKKA_01341	product=Copper-containing nitrite reductase precursor
14	PROKKA_02041	gene=yhjE_1	1	0	0	0	0	0	0	0	1	gene=yhjE_1	inference=ab initio prediction:Prodigal:2.6,similar to AA sequence:UniProtKB:P37643	locus_tag=PROKKA_02041	product=Inner membrane metabolite transport protein YhjE
15	PROKKA_00357	inference=ab initio prediction:Prodigal:2.6,protein motif:Pfam:PF04012.6	1	0	0	0	1	0	0	0	0	inference=ab initio prediction:Prodigal:2.6,protein motif:Pfam:PF04012.6	locus_tag=PROKKA_00357	product=PspA/IM30 family protein
16	PROKKA_01587	inference=ab initio prediction:Prodigal:2.6,protein motif:Pfam:PF03881.8	1	0	0	0	1	0	0	0	0	inference=ab initio prediction:Prodigal:2.6,protein motif:Pfam:PF03881.8	locus_tag=PROKKA_01587	product=Fructosamine kinase
17	PROKKA_02268	eC_number=2.7.7.6	1	0	0	0	0	0	1	0	0	eC_number=2.7.7.6	gene=rpoC	inference=ab initio prediction:Prodigal:2.6,similar to AA sequence:UniProtKB:P0A674	locus_tag=PROKKA_02268	product=DNA-directed RNA polymerase subunit beta'
18	PROKKA_02559	eC_number=3.6.3.25	1	0	1	0	0	0	0	0	0	eC_number=3.6.3.25	gene=cysA	inference=ab initio prediction:Prodigal:2.6,similar to AA sequence:UniProtKB:P0A4W2	locus_tag=PROKKA_02559	product=Sulfate/thiosulfate import ATP-binding protein CysA
19	PROKKA_00449	eC_number=2.7.1.31	1	0	0	0	1	0	0	0	0	eC_number=2.7.1.31	gene=glxK_2	inference=ab initio prediction:Prodigal:2.6,similar to AA sequence:UniProtKB:P77364	locus_tag=PROKKA_00449	product=Glycerate kinase
20	PROKKA_01574	eC_number=6.3.4.21	1	0	0	0	0	0	1	0	0	eC_number=6.3.4.21	gene=pncB1	inference=ab initio prediction:Prodigal:2.6,similar to AA sequence:UniProtKB:Q10641	locus_tag=PROKKA_01574	product=Nicotinate phosphoribosyltransferase pncB1
21	PROKKA_02374	inference=ab initio prediction:Prodigal:2.6,protein motif:CLUSTERS:PRK11644	1	0	0	1	0	0	0	0	0	inference=ab initio prediction:Prodigal:2.6,protein motif:CLUSTERS:PRK11644	locus_tag=PROKKA_02374	product=sensory histidine kinase UhpB
22	PROKKA_00915	eC_number=3.5.3.8	1	0	1	0	0	0	0	0	0	eC_number=3.5.3.8	gene=hutG	inference=ab initio prediction:Prodigal:2.6,similar to AA sequence:UniProtKB:Q9KSQ2	locus_tag=PROKKA_00915	product=Formimidoylglutamase
23	PROKKA_01091	eC_number=2.6.1.-	1	0	0	1	0	0	0	0	0	eC_number=2.6.1.-	gene=pat_2	inference=ab initio prediction:Prodigal:2.6,similar to AA sequence:UniProtKB:A0R5X8	locus_tag=PROKKA_01091	product=Putative phenylalanine aminotransferase
24	PROKKA_01094	gene=tyrP	1	0	1	0	0	0	0	0	0	gene=tyrP	inference=ab initio prediction:Prodigal:2.6,similar to AA sequence:UniProtKB:P0AAD4	locus_tag=PROKKA_01094	product=Tyrosine-specific transport protein
25	PROKKA_02637	gene=qacA_3	1	0	1	0	0	0	0	0	0	gene=qacA_3	inference=ab initio prediction:Prodigal:2.6,similar to AA sequence:UniProtKB:P0A0J9	locus_tag=PROKKA_02637	product=Antiseptic resistance protein
26	PROKKA_01188	eC_number=6.4.1.7	1	0	0	1	0	0	0	0	0	eC_number=6.4.1.7	gene=cfiB	inference=ab initio prediction:Prodigal:2.6,similar to AA sequence:UniProtKB:D3DJ42	locus_tag=PROKKA_01188	product=2-oxoglutarate carboxylase small subunit
27	PROKKA_00240	eC_number=3.1.3.73	1	0	0	0	1	0	0	0	0	eC_number=3.1.3.73	gene=cobC	inference=ab initio prediction:Prodigal:2.6,similar to AA sequence:UniProtKB:P39701	locus_tag=PROKKA_00240	product=Alpha-ribazole phosphatase
28	PROKKA_00977	eC_number=2.3.1.-	1	0	0	0	1	0	0	0	0	eC_number=2.3.1.-	gene=oatA_4	inference=ab initio prediction:Prodigal:2.6,similar to AA sequence:UniProtKB:Q7A3D6	locus_tag=PROKKA_00977	product=O-acetyltransferase OatA
29	PROKKA_01043	eC_number=1.4.3.16	1	0	0	0	1	0	0	0	0	eC_number=1.4.3.16	gene=nadB	inference=ab initio prediction:Prodigal:2.6,similar to AA sequence:UniProtKB:P10902	locus_tag=PROKKA_01043	product=L-aspartate oxidase
30	PROKKA_01144	eC_number=1.1.1.35	1	0	0	0	1	0	0	0	0	eC_number=1.1.1.35	gene=fadN	inference=ab initio prediction:Prodigal:2.6,similar to AA sequence:UniProtKB:O32178	locus_tag=PROKKA_01144	product=putative 3-hydroxyacyl-CoA dehydrogenase
31	PROKKA_01316	eC_number=2.1.2.10	1	0	0	0	1	0	0	0	0	eC_number=2.1.2.10	gene=gcvT	inference=ab initio prediction:Prodigal:2.6,similar to AA sequence:UniProtKB:P54378	locus_tag=PROKKA_01316	product=Aminomethyltransferase
32	PROKKA_02464	inference=ab initio prediction:Prodigal:2.6,protein motif:CLUSTERS:PRK11562	1	0	0	0	1	0	0	0	0	inference=ab initio prediction:Prodigal:2.6,protein motif:CLUSTERS:PRK11562	locus_tag=PROKKA_02464	product=nitrite transporter NirC
33	PROKKA_00134	gene=clpB	1	0	0	0	0	0	0	0	1	gene=clpB	inference=ab initio prediction:Prodigal:2.6,similar to AA sequence:UniProtKB:P53532	locus_tag=PROKKA_00134	product=Chaperone protein ClpB
				2	7	6	12	4	6	4	9
